# Supplementary material for: Whole-Exome Sequencing Revealed New Candidate Genes for Human Dilated Cardiomyopathy
Source: Diagnostics (Basel). 2022 Oct 5;12(10):2411. doi: 10.3390/diagnostics12102411 (PMC9600457; doi:10.3390/diagnostics12102411)
Supplement: Supplementary file 1 [file diagnostics-12-02411-s001.zip › Supplementary table S1.xlsx]

## Sheet: Foglio1
Supplementary Table S1. Summary statistics of exome sequencing data obtained from the 15 DMC patients.
For each sample, the total reads, the number of reads passing filter, the number of aligned reads, the mean coverage, the % of targets covered by at least 1X, the % of targets covered by at least 5X, and the % of targets covered by at least 10X are reported.
Sample	Total reads	No. of reads passing filter	No. of aligned reads	Mean coverage	% of targets covered by at least 1X	% of targets covered by at least 5X	% of targets covered by at least 10X
DCM_R02	88797496	88797496	88486360	136.59	0.9958	0.989	0.9819
DCM_R04	76132910	76132910	75930650	128.78	0.9957	0.9889	0.9813
DCM_R07	90955448	90955448	90678360	155.33	0.996	0.9898	0.9839
DCM_R08	78449204	78449204	78237613	129.64	0.993	0.9862	0.9787
DCM_R10	82898561	82898561	82671786	140.75	0.9957	0.9889	0.9816
DCM_R11	76276078	76276078	76055085	131.57	0.9953	0.9883	0.9806
DCM_R13	80107672	80107672	79885085	131.72	0.9955	0.9886	0.9811
DCM_R14	78599402	78599402	78430389	132.33	0.9938	0.9855	0.9775
DCM_R15	82331779	82331779	82144813	138.33	0.9966	0.9888	0.9813
DCM_R16	79817886	79817886	79646154	137.92	0.9941	0.9862	0.9787
DCM_R17	77226812	77226812	77066406	133.31	0.9965	0.9883	0.9803
DCM_R18	76197184	76197184	76038245	132.13	0.9938	0.9858	0.9781
DCM_R20	86644824	86644824	86452153	143.83	0.9967	0.9892	0.9818
DCM_R58	72868134	72868134	72708769	125.96	0.9968	0.9888	0.9807
DCM_R65	75834068	75834068	75670966	113.52	0.9935	0.9847	0.9751
