# Supplementary material for: Whole-Exome Sequencing Revealed New Candidate Genes for Human Dilated Cardiomyopathy
Source: Diagnostics (Basel). 2022 Oct 5;12(10):2411. doi: 10.3390/diagnostics12102411 (PMC9600457; doi:10.3390/diagnostics12102411)
Supplement: Supplementary file 1 [file diagnostics-12-02411-s001.zip › Supplementary table S2.xlsx]

## Sheet: Supplementary Table 2
Supplementary Table S2. Characteristics of variants identified in 512 genes previously associated with DCM in the 15 patients.
For each variant, the sample name, the genomic coordinate (chromosome, start, end, and gene name), the variant type, the substitution effect (on DNA and protein), the dbSNP ID (when available), the VarSome ACMG classification, the Variant Allele Frequency are reported. For variants with uncertain significance, the number of tools providing benign or pathogenic prediction is also reported.
Sample	Chr	Start	End	Ref	Alt	Gene	Variant type	dbSNP	HGVS coding	HGVS protein	Varsome ACMG classification	VAF	# of tool providing patogenic prediction	# of tool providing benign prediction
R10	chr7	87504250	87504250	C	T	ABCB1	nonsynonymous SNV	rs200263370	c.4046G>T	p.Arg1349Leu	benign	0.467
R04	chr2	73559030	73559030	G	C	ALMS1	nonsynonymous SNV	rs34398445	c.10272G>C	p.Lys3424Asn	benign	0.496
R04	chr16	89280964	89280964	G	A	ANKRD11	nonsynonymous SNV	rs144516367	c.5578C>T	p.Pro1860Ser	benign	0.52
R07	chrX	70278632	70278632	C	G	ARR3	nonsynonymous SNV	rs12857550	c.896C>G	p.Ser299Cys	benign	0.981
R08	chr11	108267276	108267276	T	C	ATM	nonsynonymous SNV	rs1800056	c.2572T>C	p.Phe858Leu	benign	0.406
R16	chr11	108267276	108267276	T	C	ATM	nonsynonymous SNV	rs1800056	c.2572T>C	p.Phe858Leu	benign	0.491
R65	chr11	108304736	108304736	A	T	ATM	nonsynonymous SNV	rs1801673	c.5558A>T	p.Asp1853Val	benign	0.977
R13	chr2	27242740	27242740	G	C	CAD	nonsynonymous SNV	rs61737365	c.6343G>C	p.Val2115Leu	benign	0.49
R18	chr7	80673353	80673353	A	G	CD36	splicing	rs373811940	c.1200-2A>G		pathogenic	0.428
R20	chr1	214646495	214646495	C	T	CENPF	nonsynonymous SNV	rs187123117	c.6925C>A	p.Arg2309Ser	uncertain significance	0.542		17
R15	chr8	60781383	60781383	-	AAAGCA	CHD7	nonframeshift insertion	rs377139749	c.2053_2058dup	p.Ala685_Lys686dup	benign	0.544
R10	chr22	50579775	50579775	T	C	CHKB	nonsynonymous SNV	rs141381896	c.983A>G	p.Gln328Arg	benign	0.484
R07	chr3	48586192	48586192	C	T	COL7A1	nonsynonymous SNV	rs149011081	c.3605G>A	p.Arg1202His	uncertain significance	0.575	6	13
R16	chr10	66520695	66520695	T	A	CTNNA3	nonsynonymous SNV	rs140913916	c.1453A>T	p.Thr485Ser	benign	0.498
R02	chr8	11850912	11850912	G	A	CTSB	nonsynonymous SNV	rs148117767	c.281C>T	p.Pro94Leu	benign	0.347
R13	chrX	32595846	32595846	C	G	DMD	nonsynonymous SNV	rs140340626	c.1513G>C	p.Val505Leu	benign	0.975
R17	chr9	128946225	128946225	T	C	DOLK	nonsynonymous SNV	rs138453255	c.1079A>G	p.Tyr360Cys	uncertain significance	0.498	12	7
R02	chr6	7583470	7583470	G	A	DSP	nonsynonymous SNV	rs41302885	c.6208G>A	p.Asp2070Asn	benign	0.489
R17	chr6	12296018	12296018	G	C	EDN1	nonsynonymous SNV	rs146590760	c.590G>C	p.Gly197Ala	uncertain significance	0.399	1	18
R20	chr18	45884711	45884711	T	C	EPG5	nonsynonymous SNV	rs201509640	c.5210A>G	p.Asn1737Ser	uncertain significance	0.535	2	16
R15	chr17	39715294	39715294	C	A	ERBB2	nonsynonymous SNV	rs141116145	c.1157C>A	p.Ala386Asp	benign	0.532
R07	chr17	39715892	39715892	C	T	ERBB2	nonsynonymous SNV	rs142456637	c.1466C>T	p.Pro489Leu	uncertain significance	0.374	14	4
R15	chr17	82092544	82092544	C	T	FASN	nonsynonymous SNV	rs199604315	c.940G>A	p.Ala314Thr	likely benign	0.529
R18	chr17	82089118	82089118	C	T	FASN	nonsynonymous SNV	rs12946178	c.2155G>A	p.Glu719Lys	likely benign	0.552
R08	chr2	215386815	215386815	G	A	FN1	nonsynonymous SNV	rs139078629	c.4486C>T	p.Arg1496Trp	benign	0.488
R16	chr2	215386815	215386815	G	A	FN1	nonsynonymous SNV	rs139078629	c.4486C>T	p.Arg1496Trp	benign	0.505
R02	chr8	11756974	11756974	C	T	GATA4	nonsynonymous SNV	rs115372595	c.1040C>T	p.Ala347Val	benign	0.455
R16	chr9	121329281	121329281	C	T	GSN	nonsynonymous SNV	rs144434647	c.2084C>T	p.Thr695Met	likely benign	0.506
R02	chr2	26191467	26191467	A	G	HADHA	nonsynonymous SNV	rs145930159	c.2146+16T>C		benign	0.459
R65	chr5	157055285	157055285	C	G	HAVCR1	nonsynonymous SNV	rs56084311	c.295G>C	p.Asp99His	likely benign	0.495
R10	chr5	157029704	157029704	C	T	HAVCR1	nonsynonymous SNV	rs137884244	c.1090G>C	p.Ala364Pro	uncertain significance	0.379	3	14
R20	chr5	157029704	157029704	C	T	HAVCR1	nonsynonymous SNV	rs137884244	c.1090G>C	p.Ala364Pro	uncertain significance	0.419	3	14
R08	chr19	49154356	49154356	G	T	HRC	nonsynonymous SNV	rs139858400	c.882C>A	p.Ser294Arg	likely benign	0.439
R14	chr14	102084826	102084826	T	A	HSP90AA1	nonsynonymous SNV	rs55793809	c.836A>T	p.Lys279Met	uncertain significance	0.5	11	6
R08	chr2	162276886	162276886	G	A	IFIH1	nonsynonymous SNV	rs72650663	c.2105C>T	p.Thr702Ile	benign	0.572
R15	chr2	162282551	162282551	C	T	IFIH1	nonsynonymous SNV	rs145520044	c.1121G>T	p.Arg374Leu	uncertain significance	0.435	3	17
R10	chr12	55697027	55697027	G	A	ITGA7	nonsynonymous SNV	rs61733050	c.1609C>T	p.Arg537Trp	benign	0.574
R10	chr6	15520178	15520178	G	C	JARID2	nonsynonymous SNV	rs146690879	c.3668G>A	p.Arg1223Lys	uncertain significance	0.425	9	10
R04	chr17	41757519	41757519	C	T	JUP	nonsynonymous SNV	rs143043662	c.1942G>A	p.Val648Ile	likely benign	0.477
R18	chr17	41763114	41763114	C	T	JUP	nonsynonymous SNV	rs78437817	c.1366G>A	p.Val456Ile	uncertain significance	0.507	2	17
R13	chr10	75022147	75022147	-	GAA	KAT6B	nonframeshift insertion	rs71929101	c.3310_3312dup	p.Glu1104dup	Benign	0.968
R08	chr6	129440858	129440858	A	G	LAMA2	nonsynonymous SNV	rs144155507	c.6128A>G	p.Gln2043Arg	uncertain significance	0.519	4	14
R11	chr1	183235696	183235696	C	G	LAMC2	nonsynonymous SNV	rs144355456	c.2422C>G	p.Pro808Ala	benign	0.527
R07	chr10	86681674	86681674	C	T	LDB3	nonsynonymous SNV	rs149218167	c.2069C>A	p.Pro690Gln	uncertain significance	0.434		20
R04	chr7	123662998	123662998	G	A	LMOD2	nonsynonymous SNV	rs61745020	c.1412G>A	p.Arg471Gln	likely benign	0.408
R10	chr6	159906971	159906971	G	A	MAS1	nonsynonymous SNV	rs369549897	c.16G>A	p.Val6Met	likely benign	0.536
R58	chr18	60371599	60371599	T	G	MC4R	nonsynonymous SNV	rs52820871	c.751A>C	p.Ile251Leu	benign	0.52
R11	chr3	155142073	155142073	A	G	MME	nonsynonymous SNV	rs138218277	c.1040A>G	p.Tyr347Cys	uncertain significance	0.487	14	4
R20	chr11	68980911	68980911	C	T	MRGPRD	nonsynonymous SNV	rs7926571	c.76G>A	p.Ala26Thr	uncertain significance	0.512		17
R14	chr14	23389488	23389488	C	G	MYH6	nonsynonymous SNV	rs34935550	c.3883G>C	p.Glu1295Gln	benign	0.492
R15	chr14	23404731	23404731	C	T	MYH6	nonsynonymous SNV	rs142027794	c.622G>A	p.Asp208Asn	benign	0.494
R02	chr14	23417200	23417200	G	C	MYH7	nonsynonymous SNV	rs3729823	c.4472C>G	p.Ser1491Cys	benign	0.416
R16	chr20	35001284	35001284	A	C	MYH7B	nonsynonymous SNV	rs114205213	c.5515A>C	p.Lys1839Gln	likely benign	0.513
R65	chr20	35000390	35000390	G	A	MYH7B	nonsynonymous SNV	rs201963394	c.4879G>A	p.Gly1627Ser	likely benign	0.525
R17	chr17	12752807	12752807	C	T	MYOCD	nonsynonymous SNV	rs548285922	c.1519C>T	p.Pro507Ser	likely benign	0.534
R04	chr17	5559097	5559097	C	A	NLRP1	nonsynonymous SNV	rs112191372	c.1599G>T	p.Gln533His	benign	0.476
R07	chr1	11847373	11847373	T	G	NPPA	nonsynonymous SNV	rs61757261	c.190A>C	p.Ser64Arg	likely benign	0.488
R14	chr1	11847373	11847373	T	G	NPPA	nonsynonymous SNV	rs61757261	c.190A>C	p.Ser64Arg	likely benign	0.504
R18	chr4	148435156	148435156	T	C	NR3C2	nonsynonymous SNV	rs61759976	c.1705A>G	p.Arg569Gly	benign	0.435
R11	chr10	113589703	113589703	A	T	NRAP	nonsynonymous SNV	rs4918857	c.5051T>A	p.Leu1684Gln	likely benign	0.442
R02	chr1	228317556	228317556	G	A	OBSCN	nonsynonymous SNV	rs201223554	c.16525G>A	p.Gly5509Ser	likely benign	0.502
R16	chr1	228338877	228338877	T	A	OBSCN	nonsynonymous SNV	rs144372515	c.19980T>A	p.Ser6660Arg	likely benign	0.535
R18	chr1	228318024	228318024	A	C	OBSCN	nonsynonymous SNV	rs200399314	c.16853A>C	p.Glu5618Ala	likely benign	0.576
R20	chr1	228337055	228337055	T	C	OBSCN	nonsynonymous SNV	rs200706907	c.19460T>C	p.Val6487Ala	likely benign	0.558
R20	chr1	228323519	228323519	G	A	OBSCN	nonsynonymous SNV	rs181180369	c.18436G>A	p.Val6146Met	likely benign	0.511
R20	chr1	228306515	228306515	C	T	OBSCN	nonsynonymous SNV	rs200812111	c.14674C>G	p.Arg4892Gly	likely benign	0.451
R20	chr1	228274298	228274298	C	T	OBSCN	nonsynonymous SNV	rs200976664	c.6662C>T	p.Thr2221Met	likely benign	0.433
R16	chr12	32843224	32843224	G	A	PKP2	nonsynonymous SNV	rs149930872	c.1468C>T	p.Arg490Trp	likely benign	0.403
R04	chr13	37582401	37582401	C	T	POSTN	nonsynonymous SNV	rs117103342	c.1357G>A	p.Gly453Arg	uncertain significance	0.544	15	3
R58	chr13	37582401	37582401	C	T	POSTN	nonsynonymous SNV	rs117103342	c.1357G>A	p.Gly453Arg	uncertain significance	0.415	15	3
R13	chr22	46231883	46231883	C	T	PPARA	nonsynonymous SNV	rs1042311	c.803C>T	p.Ala268Val	likely benign	0.473
R14	chr2	46007623	46007623	A	G	PRKCE	nonsynonymous SNV	rs77951226	c.1225A>G	p.Asn409Asp	likely benign	0.48
R10	chr20	64032910	64032910	G	A	PRPF6	nonsynonymous SNV	rs139778757	c.2743G>A	p.Val915Met	benign	0.516
R07	chr10	110823536	110823536	G	A	RBM20	nonsynonymous SNV	rs116908219	c.3373G>A	p.Glu1125Lys	benign	0.518
R08	chr1	8656247	8656247	-	CGGTCC	RERE	nonframeshift insertion	rs201665914	c.45_50dup	p.Asp20_Arg21dup	benign	0.539
R14	chr1	8422737	8422737	T	C	RERE	nonsynonymous SNV	rs147112611	c.1274A>G	p.Asn425Ser	benign	0.46
R08	chr4	56930791	56930791	C	T	REST	nonsynonymous SNV	rs138773727	c.1933C>T	p.Arg645Trp	benign	0.508
R10	chr4	56930866	56930866	G	A	REST	nonsynonymous SNV	rs145504954	c.2008G>A	p.Val670Me	benign	0.47
R18	chr2	55027159	55027159	C	T	RTN4	nonsynonymous SNV	rs144622313	c.940G>A	p.Val314Ile	likely benign	0.597
R11	chr1	237566759	237566759	C	T	RYR2	nonsynonymous SNV	rs72549415	c.3407C>T	p.Ala1136Val	benign	0.463
R20	chr1	237566759	237566759	C	T	RYR2	nonsynonymous SNV	rs72549415	c.3407C>T	p.Ala1136Val	benign	0.534
R07	chr4	76179654	76179654	T	C	SCARB2	startloss	rs143655258	c.475A>G	p.Met159Val	benign	0.502
R14	chr4	76179654	76179654	T	C	SCARB2	startloss	rs143655258	c.475A>G	p.Met159Val	benign	0.479
R07	chr2	166045080	166045080	C	T	SCN1A	nonsynonymous SNV	rs121918817	c.1625G>A	p.Arg542Gln	benign	0.417
R17	chr16	55669586	55669586	C	T	SLC6A2	nonsynonymous SNV	rs1805065	c.296C>T	p.Thr99Ile	benign	0.442
R04	chr14	64051811	64051811	A	G	SYNE2	nonsynonymous SNV	rs190582637	c.7898A>G	p.Asn2633Ser	benign	0.464
R18	chr14	64051811	64051811	A	G	SYNE2	nonsynonymous SNV	rs190582637	c.7898A>G	p.Asn2633Ser	benign	0.551
R13	chr15	99131992	99131992	C	T	SYNM	nonsynonymous SNV	rs137888307	c.3632C>T	p.Ser1211Phe	likely benign	0.487
R07	chr15	62809977	62809977	G	A	TLN2	nonsynonymous SNV	rs75413920	c.6716G>A	p.Arg2239His	likely benign	0.54
R14	chr15	62698842	62698842	C	T	TLN2	nonsynonymous SNV	rs576320794	c.1562C>T	p.Ser521Leu	likely benign	0.448
R16	chr15	62809977	62809977	G	A	TLN2	nonsynonymous SNV	rs75413920	c.6716G>A	p.Arg2239His	likely benign	0.441
R20	chr15	62809977	62809977	G	A	TLN2	nonsynonymous SNV	rs75413920	c.6716G>A	p.Arg2239His	likely benign	0.472
R14	chr16	3021576	3021576	C	G	TNFRSF12A	nonsynonymous SNV	rs181233313	c.221C>G	p.Pro74Arg	likely benign	0.478
R02	chr2	178539675	178539675	T	C	TTN	nonsynonymous SNV	rs149001703	c.98390A>G	p.Asn32797Ser	benign	0.454
R08	chr2	178684680	178684680	G	A	TTN	nonsynonymous SNV	rs72650031	c.32624C>T	p.Pro10875Leu	benign	0.423
R11	chr2	178618036	178618036	C	T	TTN	nonsynonymous SNV	rs72677233	c.47315G>A	p.Arg15772Gln	benign	0.557
R13	chr2	178546480	178546480	A	T	TTN	nonsynonymous SNV	rs72648256	c.94851T>A	p.Asp31617Glu	benign	0.462
R14	chr2	178748073	178748073	A	G	TTN	nonsynonymous SNV	rs142132973	c.14327T>C	p.Leu4776Ser	benign	0.412
R17	chr2	178732873	178732873	C	T	TTN	nonsynonymous SNV	rs72648937	c.16303G>A	p.Val5435Met	benign	0.489
R58	chr2	178652878	178652878	G	A	TTN	nonsynonymous SNV	rs150223722	c.38929C>T	p.Pro12977Ser	benign	0.543
R08	chr2	178594030	178594030	C	T	TTN	nonsynonymous SNV	rs191927501	c.58363G>A	p.Gly19455Ser	likely benign	0.468
R65	chr6	43770936	43770936	G	A	VEGFA	nonsynonymous SNV	rs368064502	c.230G>A	p.Ser77Asn	likely benign	0.448
