# Supplementary material for: Whole-Exome Sequencing Revealed New Candidate Genes for Human Dilated Cardiomyopathy
Source: Diagnostics (Basel). 2022 Oct 5;12(10):2411. doi: 10.3390/diagnostics12102411 (PMC9600457; doi:10.3390/diagnostics12102411)
Supplement: Supplementary file 1 [file diagnostics-12-02411-s001.zip › Supplementary table S4.xlsx]

## Sheet: Over-representation analysis 
Supplementary Table S4A. Over-representation analysis on the 1117 genes containing pathogenetic, likely pathogenetic variants or 1222 VUS variants
The table summarizes the results of the ORA analysis shown in Figure 2D. According to the Reactome pathway browser, a description of the affected categories and the corresponding overlapped gene name is reported for each clustered gene set. Additional information regarding size, overlap, expected enrichment Ratio and P-value of a significantly affected gene set are also reported in discrete colum…
clustered gene sets	description	geneSet	link	size	overlap	expect	enrichmentRatio	pValue	FDR	overlap Id	database	genes
Extracellular matrix organization	Extracellular matrix organization	R-HSA-1474244	http://reactome.org/PathwayBrowser/#/R-HSA-1474244	301	30	14.6647	2.04573	0.000158269	0.346292	10319;10893;11095;1215;1287;1303;1306;1307;164656;222663;26254;284217;3371;3383;3691;3694;3817;3913;4054;4146;4811;5339;5340;667;7276;7373;80781;81578;85007;92291	pathway_Reactome	ADAMTS8;CAPN13;CMA1;COL12A1;COL14A1;COL15A1;COL16A1;COL18A1;COL21A1;COL4A5;DST;ICAM1;ITGB4;ITGB6;KLK2;LAMA1;LAMB2;LAMC3;LTBP3;MATN1;MMP24;NID1;OPTC;PHYKPL;PLEC;PLG;SCUBE3;TMPRSS6;TNC;TTR
	Degradation of the extracellular matrix	R-HSA-1474228	http://reactome.org/PathwayBrowser/#/R-HSA-1474228	140	17	6.82079	2.49238	0.000457734	0.350381	10893;11095;1215;1287;1303;1306;1307;164656;222663;26254;3817;4811;5340;7373;80781;85007;92291	pathway_Reactome	ADAMTS8;CAPN13;CMA1;COL12A1;COL14A1;COL15A1;COL16A1;COL18A1;COL4A5;KLK2;MMP24;NID1;OPTC;PHYKPL;PLG;SCUBE3;TMPRSS6
	Activation of Matrix Metalloproteinases	R-HSA-1592389	http://reactome.org/PathwayBrowser/#/R-HSA-1592389	33	5	1.60776	3.10992	0.0206847	1	10893;1215;3817;5340;80781	pathway_Reactome	CMA1;COL18A1;KLK2;MMP24;PLG
	Lysine catabolism	R-HSA-71064	http://reactome.org/PathwayBrowser/#/R-HSA-71064	12	3	0.584639	5.13137	0.0182063	1	4967;85007;89874	pathway_Reactome	OGDH;PHYKPL;SLC25A21
SLC-mediated transmembrane transport	SLC-mediated transmembrane transport	R-HSA-425407	http://reactome.org/PathwayBrowser/#/R-HSA-425407	246	23	11.9851	1.91905	0.00209539	0.764118	10999;11309;115584;126969;1811;222962;26266;28965;340024;5172;54716;55089;55356;57127;6508;6519;6524;6539;6540;6556;8170;85413;9057	pathway_Reactome	RHBG;SLC11A1;SLC13A4;SLC14A2;SLC22A15;SLC22A16;SLC26A3;SLC26A4;SLC27A4;SLC27A6;SLC29A4;SLC38A4;SLC3A1;SLC44A3;SLC4A3;SLC5A11;SLC5A2;SLC6A12;SLC6A13;SLC6A19;SLC6A20;SLC7A6;SLCO2B1
	Transport of bile salts and organic acids, metal ions and amine compounds	R-HSA-425366	http://reactome.org/PathwayBrowser/#/R-HSA-425366	85	12	4.14119	2.89771	0.000811528	0.41345	115584;126969;26266;340024;54716;55356;57127;6539;6540;6556;8170;85413	pathway_Reactome	RHBG;SLC11A1;SLC13A4;SLC14A2;SLC22A15;SLC22A16;SLC44A3;SLC5A11;SLC6A12;SLC6A13;SLC6A19;SLC6A20
	Amino acid transport across the plasma membrane	R-HSA-352230	http://reactome.org/PathwayBrowser/#/R-HSA-352230	33	6	1.60776	3.73191	0.00468883	0.95785	340024;54716;55089;6519;6539;9057	pathway_Reactome	SLC38A4;SLC3A1;SLC6A12;SLC6A19;SLC6A20;SLC7A6
	Na+/Cl- dependent neurotransmitter transporters	R-HSA-442660	http://reactome.org/PathwayBrowser/#/R-HSA-442660	19	4	0.925679	4.32115	0.0120492	1	340024;54716;6539;6540	pathway_Reactome	SLC6A12;SLC6A13;SLC6A19;SLC6A20
Disorders of transmembrane transporters	Disorders of transmembrane transporters	R-HSA-5619115	http://reactome.org/PathwayBrowser/#/R-HSA-5619115	144	14	7.01567	1.99553	0.0105605	1	10058;1080;10999;1244;1811;21;2646;340024;5172;54716;5719;5720;6519;6524	pathway_Reactome	ABCA3;ABCB6;ABCC2;CFTR;GCKR;PSMD13;PSME1;SLC26A3;SLC26A4;SLC27A4;SLC3A1;SLC5A2;SLC6A19;SLC6A20
	SLC transporter disorders	R-HSA-5619102	http://reactome.org/PathwayBrowser/#/R-HSA-5619102	68	8	3.31296	2.41476	0.0170797	1	10999;1811;2646;340024;5172;54716;6519;6524	pathway_Reactome	GCKR;SLC26A3;SLC26A4;SLC27A4;SLC3A1;SLC5A2;SLC6A19;SLC6A20
	ABC transporters	hsa02010	http://www.kegg.jp/kegg-bin/show_pathway?hsa02010+10058+10350+1080+1244+21+24	44	6	2.14368	2.79893	0.0190488	1	10058;10350;1080;1244;21;24	pathway_KEGG	ABCA3;ABCA4;ABCA9;ABCB6;ABCC2;CFTR
Collagen formation	Collagen formation	R-HSA-1474290	http://reactome.org/PathwayBrowser/#/R-HSA-1474290	90	10	4.38479	2.28061	0.012005	1	1287;1303;1306;1307;3691;5339;667;7373;80781;81578	pathway_Reactome	COL12A1;COL14A1;COL15A1;COL16A1;COL18A1;COL21A1;COL4A5;DST;ITGB4;PLEC
	Protein digestion and absorption	hsa04974	http://www.kegg.jp/kegg-bin/show_pathway?hsa04974+1287+1303+1306+1357+340024+51032+6519+7373+80781+81578	90	10	4.38479	2.28061	0.012005	1	1287;1303;1306;1357;340024;51032;6519;7373;80781;81578	pathway_KEGG	CELA2B;COL12A1;COL14A1;COL15A1;COL18A1;COL21A1;COL4A5;CPA1;SLC3A1;SLC6A19
	Assembly of collagen fibrils and other multimeric structures	R-HSA-2022090	http://reactome.org/PathwayBrowser/#/R-HSA-2022090	61	8	2.97192	2.69187	0.00914057	1	1287;1303;1306;3691;5339;667;7373;80781	pathway_Reactome	COL12A1;COL14A1;COL15A1;COL18A1;COL4A5;DST;ITGB4;PLEC
	Collagen degradation	R-HSA-1442490	http://reactome.org/PathwayBrowser/#/R-HSA-1442490	64	8	3.11808	2.56568	0.0121035	1	1287;1303;1306;1307;164656;7373;80781;85007	pathway_Reactome	COL12A1;COL14A1;COL15A1;COL16A1;COL18A1;COL4A5;PHYKPL;TMPRSS6
	Collagen chain trimerization	R-HSA-8948216	http://reactome.org/PathwayBrowser/#/R-HSA-8948216	44	7	2.14368	3.26542	0.00501137	0.95785	1287;1303;1306;1307;7373;80781;81578	pathway_Reactome	COL12A1;COL14A1;COL15A1;COL16A1;COL18A1;COL21A1;COL4A5
	Type I hemidesmosome assembly	R-HSA-446107	http://reactome.org/PathwayBrowser/#/R-HSA-446107	11	3	0.535919	5.59786	0.0141593	1	3691;5339;667	pathway_Reactome	DST;ITGB4;PLEC
Vitamin B12 Metabolism	Vitamin B12 Metabolism	WP1533	http://www.wikipathways.org/wpi/PathwayWidget.php?id=WP1533&label[]=APOB&label[]=CUBN&label[]=F2&label[]=F7&label[]=ICAM1&label[]=LRP2&label[]=MPO&label[]=PLAT&label[]=PLG&colors=steelblue	53	9	2.58216	3.48546	0.000944812	0.41345	5340;2155;2147;8029;4353;4036;3383;338;5327	pathway_Wikipathway	APOB;CUBN;F2;F7;ICAM1;LRP2;MPO;PLAT;PLG
	Folate Metabolism	WP176	http://www.wikipathways.org/wpi/PathwayWidget.php?id=WP176&label[]=APOB&label[]=F2&label[]=F7&label[]=ICAM1&label[]=MPO&label[]=PLAT&label[]=PLG&label[]=SHMT1&colors=steelblue	73	8	3.55656	2.24937	0.0251813	1	5340;2155;6470;2147;4353;3383;338;5327	pathway_Wikipathway	APOB;F2;F7;ICAM1;MPO;PLAT;PLG;SHMT1
	Blood Clotting Cascade	WP272	http://www.wikipathways.org/wpi/PathwayWidget.php?id=WP272&label[]=F2&label[]=F7&label[]=PLAT&label[]=PLG&colors=steelblue	23	4	1.12056	3.56965	0.0236117	1	5340;2155;2147;5327	pathway_Wikipathway	F2;F7;PLAT;PLG
	Vitamin D (calciferol) metabolism	R-HSA-196791	http://reactome.org/PathwayBrowser/#/R-HSA-196791	11	3	0.535919	5.59786	0.0141593	1	1591;4036;8029	pathway_Reactome	CUBN;CYP24A1;LRP2
	Dissolution of Fibrin Clot	R-HSA-75205	http://reactome.org/PathwayBrowser/#/R-HSA-75205	13	3	0.633359	4.73665	0.022827	1	5269;5327;5340	pathway_Reactome	PLAT;PLG;SERPINB6
	Vitamin B12 Disorders	WP4271	http://www.wikipathways.org/wpi/PathwayWidget.php?id=WP4271&label[]=CD320&label[]=CUBN&label[]=MMACHC&colors=steelblue	13	3	0.633359	4.73665	0.022827	1	8029;25974;51293	pathway_Wikipathway	CD320;CUBN;MMACHC
Peroxisome	Peroxisome	hsa04146	http://www.kegg.jp/kegg-bin/show_pathway?hsa04146+11001+1384+189+196743+23305+283927+5264+55670+55711	83	9	4.04375	2.22565	0.0193486	1	11001;1384;189;196743;23305;283927;5264;55670;55711	pathway_KEGG	ACSL6;AGXT;CRAT;FAR2;NUDT7;PAOX;PEX26;PHYH;SLC27A2
Laminin interactions	Laminin interactions	R-HSA-3000157	http://reactome.org/PathwayBrowser/#/R-HSA-3000157	30	7	1.4616	4.78928	0.000480412	0.350381	10319;1287;284217;3691;3913;4811;80781	pathway_Reactome	COL18A1;COL4A5;ITGB4;LAMA1;LAMB2;LAMC3;NID1
	Nephrotic syndrome	WP4758	http://www.wikipathways.org/wpi/PathwayWidget.php?id=WP4758&label[]=COL4A5&label[]=COQ2&label[]=CUBN&label[]=ITGB4&label[]=LAMB2&label[]=PMM2&label[]=ZMPSTE24&colors=steelblue	45	7	2.1924	3.19285	0.00569106	0.95785	3913;5373;3691;8029;27235;1287;10269	pathway_Wikipathway	COL4A5;COQ2;CUBN;ITGB4;LAMB2;PMM2;ZMPSTE24
	Non-integrin membrane-ECM interactions	R-HSA-3000171	http://reactome.org/PathwayBrowser/#/R-HSA-3000171	59	7	2.87448	2.43523	0.023899	1	10319;1287;284217;3371;3691;3913;7276	pathway_Reactome	COL4A5;ITGB4;LAMA1;LAMB2;LAMC3;TNC;TTR
Glycogen Synthesis and Degradation	Glycogen Synthesis and Degradation	WP500	http://www.wikipathways.org/wpi/PathwayWidget.php?id=WP500&label[]=AGL&label[]=GYG1&label[]=HK2&label[]=PPP2R3A&label[]=PYGL&label[]=PYGM&colors=steelblue	40	6	1.9488	3.07882	0.0121926	1	178;5836;5837;3099;2992;5523	pathway_Wikipathway	AGL;GYG1;HK2;PPP2R3A;PYGL;PYGM
	Fructose and mannose metabolism	hsa00051	http://www.kegg.jp/kegg-bin/show_pathway?hsa00051+197258+3099+5372+5373+57016	33	5	1.60776	3.10992	0.0206847	1	197258;3099;5372;5373;57016	pathway_KEGG	AKR1B10;FUK;HK2;PMM1;PMM2
	Glycogen breakdown (glycogenolysis)	R-HSA-70221	http://reactome.org/PathwayBrowser/#/R-HSA-70221	18	4	0.876959	4.56122	0.00988633	1	178;2992;5836;5837	pathway_Reactome	AGL;GYG1;PYGL;PYGM
Base-Excision Repair	Resolution of Abasic Sites (AP sites)	R-HSA-73933	http://reactome.org/PathwayBrowser/#/R-HSA-73933	39	6	1.90008	3.15777	0.0107963	1	11284;4913;4968;6118;670;79661	pathway_Reactome	BPHL;NEIL1;NTHL1;OGG1;PNKP;RPA2
	Base Excision Repair	R-HSA-73884	http://reactome.org/PathwayBrowser/#/R-HSA-73884	39	6	1.90008	3.15777	0.0107963	1	11284;4913;4968;6118;670;79661	pathway_Reactome	BPHL;NEIL1;NTHL1;OGG1;PNKP;RPA2
	Base-Excision Repair, AP Site Formation	R-HSA-73929	http://reactome.org/PathwayBrowser/#/R-HSA-73929	10	3	0.487199	6.15764	0.0106793	1	4913;4968;79661	pathway_Reactome	NEIL1;NTHL1;OGG1
Glycosaminoglycan biosynthesis	Glycosaminoglycan biosynthesis	hsa00534	http://www.kegg.jp/kegg-bin/show_pathway?hsa00534+2137+222537+26035+26229+8509	24	5	1.16928	4.27614	0.00530555	0.95785	2137;222537;26035;26229;8509	pathway_KEGG	B3GAT3;EXTL3;GLCE;HS3ST5;NDST2
Retinoid cycle disease events	Retinoid cycle disease events	R-HSA-2453864	http://reactome.org/PathwayBrowser/#/R-HSA-2453864	14	4	0.682079	5.86442	0.00377589	0.95785	24;5959;611;7276	pathway_Reactome	ABCA4;OPN1SW;RDH5;TTR
	Diseases associated with visual transduction	R-HSA-2474795	http://reactome.org/PathwayBrowser/#/R-HSA-2474795	14	4	0.682079	5.86442	0.00377589	0.95785	24;5959;611;7276	pathway_Reactome	ABCA4;OPN1SW;RDH5;TTR
	The canonical retinoid cycle in rods (twilight vision)	R-HSA-2453902	http://reactome.org/PathwayBrowser/#/R-HSA-2453902	23	4	1.12056	3.56965	0.0236117	1	24;285440;5959;7276	pathway_Reactome	ABCA4;CYP4V2;RDH5;TTR
Glycosphingolipid biosynthesis	Glycosphingolipid biosynthesis	hsa00603	http://www.kegg.jp/kegg-bin/show_pathway?hsa00603+127550+26301+3074+4668	15	4	0.730799	5.47346	0.00495283	0.95785	127550;26301;3074;4668	pathway_KEGG	A3GALT2;GBGT1;HEXB;NAGA
Alpha-defensins	Alpha-defensins	R-HSA-1462054	http://reactome.org/PathwayBrowser/#/R-HSA-1462054	10	3	0.487199	6.15764	0.0106793	1	1670;417;920	pathway_Reactome	ART1;CD4;DEFA5
DSCAM interactions	DSCAM interactions	R-HSA-376172	http://reactome.org/PathwayBrowser/#/R-HSA-376172	11	3	0.535919	5.59786	0.0141593	1	1630;57453;6300	pathway_Reactome	DCC;DSCAML1;MAPK12

## Sheet: Mouse expression and KO model
Supplementary Table S4B. Information about available KO mouse, phenothype and hearts expression for genes belonging to Extracellular matrix organization gene categories
Information about available KO mouse, phenotype and heart expression for genes belonging to Extracellular matrix organization gene categories. According to the Protein Atlas database (https://www.proteinatlas.org/), for each gene is reported its expression or not in heart tissue. If a viable mouse model is available on the MGI database (http://www.informatics.jax.org/), eventually, the correspond…
Gene	Heart Expression	Mouse KO in MGI database	Cardiac phenotype
Adamts8	yes	no	no
Capn13	yes	yes	no
Cma1	yes	yes	no
Col12a1	yes	yes	no
Col14a1	yes	yes	no
Col15a1	yes	yes	yes
Col16a1	yes	yes	no
Col18a1	yes	yes	yes
Col21a1	yes	no	no
Col4a5	yes	yes	yes
Dst	yes	yes	no
Icam1	yes	yes	yes
Itgb4	yes	yes	yes
Itgb6	yes	yes	no
Klk2	no	no	no
Lama1	yes	yes	yes
Lamb2	yes	yes	no
Lamc3	yes	yes	no
Ltbp3	yes	yes	no
Matn1	no	yes	no
Mmp24	no	yes	no
Nid1	yes	yes	yes
Optc	no	yes	yes
Phykpl	yes	yes	no
Plec	yes	yes	yes
Plg	no	yes	yes
Scube3	yes	yes	yes
Tmprss6	no	yes	yes
Tnc	yes	yes	no
Ttr	yes	yes	no
